# Supplementary material for: Polycomb Repressive Complex 2 in Eukaryotes—An Evolutionary Perspective
Source: Epigenomes. 2022 Jan 17;6(1):3. doi: 10.3390/epigenomes6010003 (PMC8788455; doi:10.3390/epigenomes6010003)
Supplement: Supplementary file 1 [file epigenomes-06-00003-s001.zip]

Archive with 1 entries (1 files):
- epigenomes-1502141-supplementary.pdf
